# Supplementary material for: The impact of elective surgery postponement during COVID-19 on emergency bellwether procedures in a large tertiary centre in Singapore
Source: Int J Qual Health Care. 2024 Mar 20;36(1):mzae022. doi: 10.1093/intqhc/mzae022 (PMC10958764; doi:10.1093/intqhc/mzae022)
Supplement: mzae022_Supp [file mzae022_supp.zip]

Archive with 6 entries (6 files):
- suppl_data/Supp_Fig_1_rev.png
- suppl_data/Supp_fig_2_rev.png
- suppl_data/Table S1.docx
- suppl_data/Table S2 rev.docx
- suppl_data/Table S3 rev.docx
- suppl_data/WS1 Covid bellwether surgeries manuscript IJQHC suppfile1.docx
